# Supplementary material for: Source–Sink Manipulation Affects Accumulation of Zinc and Other Nutrient Elements in Wheat Grains
Source: Plants (Basel). 2021 May 20;10(5):1032. doi: 10.3390/plants10051032 (PMC8161399; doi:10.3390/plants10051032)
Supplement: Supplementary file 1 [file plants-10-01032-s001.zip]

Archive with 1 entries (1 files):
- plants-1176131-supplementary.pdf
